# Supplementary material for: A Four-Dimensional Organoid System to Visualize Cancer Cell Vascular Invasion
Source: Biology (Basel). 2020 Oct 27;9(11):361. doi: 10.3390/biology9110361 (PMC7692192; doi:10.3390/biology9110361)
Supplement: Supplementary file 1 [file biology-09-00361-s001.zip]

Archive with 20 entries (20 files):
- 200827Suppl.docx
- __MACOSX/._200827Suppl.docx
- Video 1....mp4
- __MACOSX/._Video 1....mp4
- Video 2A....mp4
- __MACOSX/._Video 2A....mp4
- Video 2B....mp4
- __MACOSX/._Video 2B....mp4
- Video 3A....mp4
- __MACOSX/._Video 3A....mp4
- Video 3B....mp4
- __MACOSX/._Video 3B....mp4
- Video 3C....mp4
- __MACOSX/._Video 3C....mp4
- Video 3D....mp4
- __MACOSX/._Video 3D....mp4
- Supplementary Fig S1.tiff
- __MACOSX/._Supplementary Fig S1.tiff
- Supplementary Fig S2.tiff
- __MACOSX/._Supplementary Fig S2.tiff
